# Supplementary material for: Biological Activity of Canned Pork Meat Fortified Black Currant Leaf Extract: In Vitro, In Silico, and Molecular Docking Study
Source: Molecules. 2023 Dec 8;28(24):8009. doi: 10.3390/molecules28248009 (PMC10745298; doi:10.3390/molecules28248009)
Supplement: Supplementary file 1 [file molecules-28-08009-s001.zip]

Archive with 1 entries (1 files):
- molecules-2704813-supplementary.pdf
